# Supplementary material for: Secreted Frizzled-Related Protein 1 Promotes Odontoblastic Differentiation and Reparative Dentin Formation in Dental Pulp Cells
Source: Cells. 2021 Sep 21;10(9):2491. doi: 10.3390/cells10092491 (PMC8468928; doi:10.3390/cells10092491)
Supplement: Supplementary file 1 [file cells-10-02491-s001.zip]

Archive with 1 entries (1 files):
- cells-1357650-Supplemental figures.pdf
